# Supplementary material for: The Combination of RNA and Protein Profiling Reveals the Response to Nitrogen Depletion in Thalassiosira pseudonana
Source: Sci Rep. 2017 Aug 21;7:8989. doi: 10.1038/s41598-017-09546-x (PMC5566445; doi:10.1038/s41598-017-09546-x)
Supplement: Supplementary file 1 — Dataset 1 [file 41598_2017_9546_MOESM1_ESM.xlsx]

## Sheet: Sheet1
Functional pathway	Functional Classification	Gene Name	GeneID	Gene_length	NR-Expression	ND-Expression	NR-RPKM	ND-RPKM	log2 Ratio(ND/NR)	Up-Down-Regulation(ND/NR)	P-value	FDR	KEGG Orthology	GO Component	GO Function	GO Process	Blast nr
Photosynthesis-Antenna proteins	Light-Harvesting protein Complex (LHC)	Lhca/b	Thapsdraft218	435	237	16	213.526	14.2974	-3.90059	Down	2.6286e-52	1.56684e-50	K08907|1|3e-19|92.0|cme:CMN234C|light-harvesting complex I chlorophyll a/b binding protein 1;K08910|2|3e-15|79.0|cme:CMQ142C|light-harvesting complex I chlorophyll a/b binding protein 4;K08908|4|2e-13|72.4|ota:Ot09g04370|light-harvesting complex I chlorophyll a/b binding protein 2;K08911|5|8e-12|67.4|zma:100281795|light-harvesting complex I chlorophyll a/b binding protein 5	GO:0016020//membrane;GO:0009507//chloroplast	-	GO:0009765//photosynthesis, light harvesting	gi|224015308|ref|XP_002297311.1|/1.75804e-79/photosystem I light harvesting protein [Thalassiosira pseudonana CCMP1335]
		Lhca/b	Thaps31749	558	622	44	436.865	30.651	-3.83318	Down	5.22576e-133	8.15004e-131	K08910|1|5e-16|82.0|cme:CMQ142C|light-harvesting complex I chlorophyll a/b binding protein 4;K08907|2|7e-16|81.6|cme:CMN234C|light-harvesting complex I chlorophyll a/b binding protein 1	GO:0016020//membrane;GO:0009507//chloroplast	-	GO:0009765//photosynthesis, light harvesting	gi|223995135|ref|XP_002287251.1|/5.52048e-106/fucoxanthin chlorophyll a/c light-harvesting protein [Thalassiosira pseudonana CCMP1335]
		Lhca/b	Thaps31983	591	66	5	43.767	3.28858	-3.73431	Down	4.94656e-15	8.71774e-14	K08910|1|2e-13|73.6|cme:CMQ142C|light-harvesting complex I chlorophyll a/b binding protein 4;K08907|2|4e-13|72.8|cme:CMN234C|light-harvesting complex I chlorophyll a/b binding protein 1	GO:0016020//membrane;GO:0009507//chloroplast	-	GO:0009765//photosynthesis, light harvesting	gi|223996189|ref|XP_002287768.1|/8.48899e-111/fucoxanthin chlorophyll a/c protein [Thalassiosira pseudonana CCMP1335]
		Lhca/b	Thaps33131	576	594	53	404.161	35.7667	-3.49824	Down	5.47256e-118	7.33001e-116	K08907|1|4e-22|102|cme:CMN234C|light-harvesting complex I chlorophyll a/b binding protein 1;K08910|2|5e-16|82.0|cme:CMQ142C|light-harvesting complex I chlorophyll a/b binding protein 4;K08911|3|6e-13|72.0|cre:CHLREDRAFT_136294|light-harvesting complex I chlorophyll a/b binding protein 5	GO:0016020//membrane;GO:0009507//chloroplast	-	GO:0009765//photosynthesis, light harvesting	gi|223997688|ref|XP_002288517.1|/8.22873e-108/fucoxanthin chl a/c light-harvesting protein [Thalassiosira pseudonana CCMP1335]
		Lhca/b	Thaps30385	600	1849	219	1207.75	141.879	-3.08958	Down	0	0	K08907|1|3e-15|79.7|cre:CHLREDRAFT_184730|light-harvesting complex I chlorophyll a/b binding protein 1	GO:0016020//membrane;GO:0009507//chloroplast	-	GO:0009765//photosynthesis, light harvesting	gi|224011607|ref|XP_002295578.1|/4.02707e-108/fucoxanthin chlorophyll a/c protein -LI818 clade [Thalassiosira pseudonana CCMP1335]
		Lhca/b	Thaps34276	504	639	77	496.891	59.3863	-3.06473	Down	2.42954e-112	3.07337e-110	K08910|1|6e-15|78.2|aly:ARALYDRAFT_485112|light-harvesting complex I chlorophyll a/b binding protein 4;K08907|3|2e-14|76.3|cme:CMN234C|light-harvesting complex I chlorophyll a/b binding protein 1	GO:0016020//membrane;GO:0009507//chloroplast	-	GO:0009765//photosynthesis, light harvesting	gi|224001956|ref|XP_002290650.1|/1.16659e-95/fucoxanthin chl a/c light-harvesting protein [Thalassiosira pseudonana CCMP1335]
		Lhca/b	Thaps2601	753	2870	391	1493.75	201.84	-2.88765	Down	0	0	K08908|1|5e-17|86.3|gmx:100812066|light-harvesting complex I chlorophyll a/b binding protein 2	GO:0016020//membrane;GO:0009507//chloroplast	-	GO:0009765//photosynthesis, light harvesting	gi|223995387|ref|XP_002287377.1|/8.46574e-145/fucoxanthin chl a/c protein, lhca clade [Thalassiosira pseudonana CCMP1335]
		Lhca/b	Thaps29375	519	793	111	598.82	83.1346	-2.8486	Down	3.9609e-129	5.85647e-127	K08910|1|2e-27|119|cme:CMQ142C|light-harvesting complex I chlorophyll a/b binding protein 4;K08907|2|2e-23|106|cme:CMN234C|light-harvesting complex I chlorophyll a/b binding protein 1;K08908|4|3e-14|75.9|zma:100280832|light-harvesting complex I chlorophyll a/b binding protein 2	GO:0016020//membrane;GO:0009507//chloroplast	-	GO:0009765//photosynthesis, light harvesting	gi|224006786|ref|XP_002292353.1|/9.56875e-96/fucoxanthin chl a/c light-harvesting protein, lhcr type [Thalassiosira pseudonana CCMP1335]
		Lhca/b	Thaps262332	488	647	116	519.607	92.3983	-2.49148	Down	2.27692e-91	2.33538e-89	K08907|1|1e-18|90.5|cme:CMN234C|light-harvesting complex I chlorophyll a/b binding protein 1;K08910|2|7e-15|77.8|cme:CMQ142C|light-harvesting complex I chlorophyll a/b binding protein 4;K08911|3|2e-11|66.2|olu:OSTLU_31850|light-harvesting complex I chlorophyll a/b binding protein 5	-	-	-	gi|223999739|ref|XP_002289542.1|/1.18365e-91/fucoxanthin chlorophyll a/c light-harvesting protein, lhcr type [Thalassiosira pseudonana CCMP1335]
		Lhca/b	Thaps33606	513	1025	188	783.064	142.451	-2.45866	Down	1.59296e-141	2.51887e-139	K08910|1|5e-17|85.1|cme:CMQ142C|light-harvesting complex I chlorophyll a/b binding protein 4;K08907|2|9e-17|84.3|cme:CMN234C|light-harvesting complex I chlorophyll a/b binding protein 1	-	-	-	gi|224000649|ref|XP_002289997.1|/2.27417e-94/fucoxanthin chl a/c light-harvesting protein [Thalassiosira pseudonana CCMP1335]
		Lhca/b	Thapsdraft1160	396	294	60	290.966	58.8955	-2.30462	Down	8.09224e-39	3.65596e-37	K08907|1|6e-15|77.4|cme:CMN234C|light-harvesting complex I chlorophyll a/b binding protein 1	-	-	-	gi|224015330|ref|XP_002297322.1|/2.76279e-72/hypothetical protein THAPSDRAFT_bd1160 [Thalassiosira pseudonana CCMP1335]
		Lhca/b	Thaps6139	648	47	10	28.4259	5.99862	-2.2445	Down	3.85498e-07	3.32744e-06	K08910|1|1e-11|67.8|cre:CHLREDRAFT_186299|light-harvesting complex I chlorophyll a/b binding protein 4	GO:0009507//chloroplast;GO:0016020//membrane	-	GO:0009765//photosynthesis, light harvesting	gi|224003521|ref|XP_002291432.1|/1.52217e-122/predicted protein [Thalassiosira pseudonana CCMP1335]
		Lhca/b	Thaps31128	711	153	33	84.3359	18.0414	-2.22484	Down	4.1868e-20	1.01852e-18	K08907|1|8e-40|161|cre:CHLREDRAFT_184730|light-harvesting complex I chlorophyll a/b binding protein 1;K08911|2|6e-13|72.4|vcn:VOLCADRAFT_77575|light-harvesting complex I chlorophyll a/b binding protein 5;K08913|3|6e-13|72.4|vcn:VOLCADRAFT_73821|light-harvesting complex II chlorophyll a/b binding protein 2;K08912|5|2e-12|70.5|cre:CHLREDRAFT_184775|light-harvesting complex II chlorophyll a/b bindin…	GO:0016020//membrane;GO:0009507//chloroplast	-	GO:0009765//photosynthesis, light harvesting	gi|223994783|ref|XP_002287075.1|/1.03542e-133/fucoxanthin chlorophyll a/c protein, LI818 clade [Thalassiosira pseudonana CCMP1335]
		Lhca/b	Thaps18536	195	163	46	327.6	91.6958	-1.83701	Down	6.02142e-17	1.22856e-15	K08907|1|4e-11|64.3|cme:CMN234C|light-harvesting complex I chlorophyll a/b binding protein 1	-	-	GO:0015979//photosynthesis	gi|224013032|ref|XP_002295168.1|/8.19913e-32/predicted protein [Thalassiosira pseudonana CCMP1335]
		Lhca/b	Thaps38879	630	173	60	107.621	37.02	-1.53958	Down	2.89314e-14	4.887e-13	K08907|1|1e-45|180|cre:CHLREDRAFT_184730|light-harvesting complex I chlorophyll a/b binding protein 1;K08908|2|1e-16|84.7|rcu:RCOM_0711000|light-harvesting complex I chlorophyll a/b binding protein 2;K08912|4|5e-16|82.4|smo:SELMODRAFT_449573|light-harvesting complex II chlorophyll a/b binding protein 1	GO:0016020//membrane;GO:0009507//chloroplast	-	GO:0009765//photosynthesis, light harvesting	gi|224013064|ref|XP_002295184.1|/1.71523e-115/fucoxanthin chlorophyll a/c protein, LI818 clade [Thalassiosira pseudonana CCMP1335]
		Lhca/b	Thaps3815	660	136	53	80.758	31.2146	-1.37138	Down	6.51676e-10	7.87615e-09	K08907|1|1e-20|97.8|cme:CMN234C|light-harvesting complex I chlorophyll a/b binding protein 1;K08911|3|1e-17|87.8|ath:AT1G45474|light-harvesting complex I chlorophyll a/b binding protein 5	GO:0016020//membrane;GO:0009507//chloroplast	-	GO:0009765//photosynthesis, light harvesting	gi|223998664|ref|XP_002289005.1|/7.86923e-122/member of fucoxanthin chlorophyll a/c family, lhca clade [Thalassiosira pseudonana CCMP1335]
		Lhca/b	Thaps32723	543	80	35	57.7406	25.055	-1.20449	Down	1.91845e-05	0.000128631	K08907|1|4e-12|68.9|cre:CHLREDRAFT_184730|light-harvesting complex I chlorophyll a/b binding protein 1	-	-	-	gi|223998096|ref|XP_002288721.1|/3.11368e-95/predicted protein [Thalassiosira pseudonana CCMP1335]
		Lhca/b	Thaps264921	630	134	64	83.3595	39.488	-1.07793	Down	3.95818e-07	3.40362e-06	K08907|1|1e-45|181|cre:CHLREDRAFT_184730|light-harvesting complex I chlorophyll a/b binding protein 1;K08908|2|8e-17|85.1|rcu:RCOM_0711000|light-harvesting complex I chlorophyll a/b binding protein 2;K08912|4|4e-16|82.8|smo:SELMODRAFT_449573|light-harvesting complex II chlorophyll a/b binding protein 1	GO:0016020//membrane;GO:0009507//chloroplast	-	GO:0009765//photosynthesis, light harvesting	gi|224013212|ref|XP_002295258.1|/1.71523e-115/fucoxanthin chlorophyll a/c protein, LI818 clade [Thalassiosira pseudonana CCMP1335]
Photosynthesis	Photosystem II	PsbA (D1 Protein )	Thapsdraft1736	543	54	109	38.9749	78.0284	1.00145	Up	1.84917e-05	0.000124573	K02703|1|4e-84|308|cme:CMV047C|photosystem II P680 reaction center ND protein	GO:0030076//light-harvesting complex;GO:0009523//photosystem II;GO:0033115;GO:0016021//integral to membrane;GO:0009535//chloroplast thylakoid membrane	GO:0016491//oxidoreductase activity;GO:0045156//electron transporter, transferring electrons within the cyclic electron transport pathway of photosynthesis activity;GO:0005506//iron ion binding	GO:0009772//photosynthetic electron transport in photosystem II;GO:0009635//response to herbicide	gi|224015815|ref|XP_002297555.1|/1.88463e-100/predicted protein [Thalassiosira pseudonana CCMP1335]
		PsbU	Thaps2848	447	1601	196	1403.7	170.441	-3.04189	Down	1.07789e-276	3.71871e-274	K02719|1|6e-29|124|cme:CMI248C|photosystem II PsbU protein	GO:0009654//oxygen evolving complex;GO:0019898//extrinsic to membrane	-	GO:0042549//photosystem II stabilization	gi|223996703|ref|XP_002288025.1|/6.35725e-77/predicted protein [Thalassiosira pseudonana CCMP1335]
		PsbU	Thaps5793	492	54	7	43.015	5.53043	-2.95937	Down	1.99231e-10	2.52308e-09	K02719|1|1e-14|77.0|cme:CMI248C|photosystem II PsbU protein	GO:0009654//oxygen evolving complex;GO:0019898//extrinsic to membrane	-	GO:0042549//photosystem II stabilization	gi|224002422|ref|XP_002290883.1|/8.27733e-88/predicted protein [Thalassiosira pseudonana CCMP1335]
		PSbO	Thaps34830	828	2518	322	1191.84	151.165	-2.97899	Down	0	0	K02716|1|5e-77|285|cme:CMI290C|photosystem II oxygen-evolving enhancer protein 1	GO:0019898//extrinsic to membrane;GO:0009654//oxygen evolving complex	GO:0005509//calcium ion binding	GO:0042549//photosystem II stabilization	gi|224003107|ref|XP_002291225.1|/1.17856e-153/oxygen-evolving enhancer protein 1 precursor [Thalassiosira pseudonana CCMP1335]
		Psb27	Thaps3258	525	256	66	191.105	48.8664	-1.96745	Down	4.19556e-28	1.36867e-26	K08902|1|1e-22|103|cme:CMK176C|photosystem II Psb27 protein	-	-	-	gi|223997122|ref|XP_002288234.1|/7.09804e-94/predicted protein [Thalassiosira pseudonana CCMP1335]
		PsbV	Thapsdraft1039	492	61	17	48.591	13.431	-1.85512	Down	2.97286e-07	2.62576e-06	K02720|1|2e-48|189|cme:CMV208C|photosystem II cytochrome c550	GO:0009535//chloroplast thylakoid membrane;GO:0009523//photosystem II	GO:0009055//electron carrier activity;GO:0020037//heme binding;GO:0005506//iron ion binding	GO:0019684//photosynthesis, light reaction;GO:0022904//respiratory electron transport chain;GO:0018063//cytochrome c-heme linkage	gi|118411100|ref|YP_874494.1|/5.18459e-90/PsbV [Thalassiosira pseudonana]
	Photosynthetic Electron Transport	PetJ	Thaps35934	402	2378	280	2318.34	270.743	-3.09809	Down	0	0	K08906|1|3e-23|104|cme:CMV209C|cytochrome c6	GO:0009543//chloroplast thylakoid lumen	GO:0009055//electron carrier activity;GO:0005506//iron ion binding;GO:0020037//heme binding	GO:0015979//photosynthesis;GO:0022900//electron transport chain	gi|224006027|ref|XP_002291974.1|/1.6638e-69/hypothetical protein THAPSDRAFT_35934 [Thalassiosira pseudonana CCMP1335]
		PetH (FNR)	Thaps25892	1020	1862	233	715.435	88.7936	-3.01029	Down	0	0	K02641|1|7e-124|441|olu:OSTLU_28333|ferredoxin--NADP+ reductase [EC:1.18.1.2]	GO:0042651//thylakoid membrane	GO:0050660//flavin adenine dinucleotide binding;GO:0004324//ferredoxin-NADP+ reductase activity;GO:0050661//NADP binding	GO:0055114//oxidation-reduction process	gi|224013339|ref|XP_002295321.1|/0/ferredoxin-nadp reductase [Thalassiosira pseudonana CCMP1335]
		PetH (FNR)	Thaps4914	1086	341	126	123.06	45.099	-1.44819	Down	1.7279e-24	4.88141e-23	K02641|1|1e-120|431|olu:OSTLU_28333|ferredoxin--NADP+ reductase [EC:1.18.1.2]	GO:0042651//thylakoid membrane	GO:0050660//flavin adenine dinucleotide binding;GO:0004324//ferredoxin-NADP+ reductase activity;GO:0050661//NADP binding	GO:0055114//oxidation-reduction process	gi|224000683|ref|XP_002290014.1|/0/ferredoxin--NADP+ reductase [Thalassiosira pseudonana CCMP1335]
	Photosystem I	PsaE	Thapsdraft308	189	304	58	630.38	119.287	-2.40179	Down	4.87218e-42	2.39094e-40	K02693|1|5e-19|90.5|cre:CHLREDRAFT_76146|photosystem I subunit IV	GO:0009538//photosystem I reaction center;GO:0033115;GO:0009535//chloroplast thylakoid membrane	-	GO:0015979//photosynthesis	gi|224015790|ref|XP_002297543.1|/3.83152e-29/PSAE, photosystem I reaction center subunit [Thalassiosira pseudonana CCMP1335]
		PsaL	Thapsdraft1342	447	49	15	42.9615	13.044	-1.71966	Down	1.35643e-05	9.29736e-05	K02699|1|3e-46|181|cme:CMV236C|photosystem I subunit XI	GO:0009538//photosystem I reaction center;GO:0016021//integral to membrane;GO:0009535//chloroplast thylakoid membrane	-	GO:0015979//photosynthesis	gi|118411163|ref|YP_874557.1|/1.61664e-80/photosystem I protein L [Thalassiosira pseudonana]
	F-type ATPase	gamma	Thaps40156	1104	1602	480	568.701	169.004	-1.75061	Down	1.10062e-142	1.76487e-140	K02115|1|3e-96|350|cme:CMQ087C|F-type H+-transporting ATPase subunit gamma [EC:3.6.3.14]	GO:0044434;GO:0045261//proton-transporting ATP synthase complex, catalytic core F(1);GO:0009579//thylakoid	GO:0046961//proton-transporting ATPase activity, rotational mechanism;GO:0046933//hydrogen ion transporting ATP synthase activity, rotational mechanism	GO:0015986//ATP synthesis coupled proton transport	gi|223998931|ref|XP_002289138.1|/0/ATP synthase [Thalassiosira pseudonana CCMP1335]
	Cytochrome b6/f complex	PetC	Thaps26131	546	1062	438	762.294	311.823	-1.28962	Down	3.12364e-61	2.09192e-59	K02636|1|8e-65|244|aly:ARALYDRAFT_490231|cytochrome b6-f complex iron-sulfur subunit [EC:1.10.9.1]	GO:0009941//chloroplast envelope;GO:0016021//integral to membrane;GO:0009512//cytochrome b6f complex;GO:0009535//chloroplast thylakoid membrane;GO:0005886//plasma membrane	GO:0009496//plastoquinol--plastocyanin reductase activity;GO:0005515//protein binding;GO:0046028//electron transporter, transferring electrons from cytochrome b6/f complex of photosystem II activity;GO:0046872//metal ion binding;GO:0051537//2 iron, 2 sulfur cluster binding;GO:0008121//ubiquinol-cytochrome-c reductase activity	GO:0031348//negative regulation of defense response;GO:0006098//pentose-phosphate shunt;GO:0009595//detection of biotic stimulus;GO:0009867//jasmonic acid mediated signaling pathway;GO:0009697//salicylic acid biosynthetic process;GO:0009862//systemic acquired resistance, salicylic acid mediated signaling pathway;GO:0010363//regulation of plant-type hypersensitive response;GO:0010310//regulation o…	gi|223995629|ref|XP_002287488.1|/2.85358e-104/predicted protein [Thalassiosira pseudonana CCMP1335]
Carbon fixation	Carbon fixation in photosynthetic organisms	Malate dehydrogenase	Thaps34030	1680	205	74	47.8228	17.1218	-1.48187	Down	8.33746e-16	1.57416e-14	K00028|1|8e-150|528|smo:SELMODRAFT_110809|malate dehydrogenase (decarboxylating) [EC:1.1.1.39]	GO:0005739//mitochondrion	GO:0051287//NAD binding;GO:0046872//metal ion binding;GO:0016619//malate dehydrogenase (oxaloacetate-decarboxylating) activity	GO:0055114//oxidation-reduction process;GO:0006108//malate metabolic process	gi|224001756|ref|XP_002290550.1|/0/NAD dependent malic enzyme [Thalassiosira pseudonana CCMP1335]
		Transketolase	Thaps21175	1992	1366	288	268.752	56.1991	-2.25766	Down	7.78794e-170	1.52872e-167	K00615|1|1e-136|485|osa:4340025|transketolase [EC:2.2.1.1]	GO:0009536//plastid	GO:0004802//transketolase activity	GO:0008152//metabolic process	gi|223995033|ref|XP_002287200.1|/0/transketolase [Thalassiosira pseudonana CCMP1335]
		Phosphoribulokinase	Thaps4376	1170	422	60	141.357	19.9339	-2.82605	Down	5.96582e-69	4.49807e-67	K00855|1|2e-120|430|osa:4330413|phosphoribulokinase [EC:2.7.1.19]	GO:0009526//plastid envelope;GO:0009579//thylakoid;GO:0016020//membrane;GO:0044434	GO:0005524//ATP binding;GO:0008974//phosphoribulokinase activity	GO:0005975//carbohydrate metabolic process;GO:0016310//phosphorylation;GO:0006950//response to stress	gi|223999217|ref|XP_002289281.1|/0/phosphoribulokinase [Thalassiosira pseudonana CCMP1335]
		Pyruvate kinase	Thaps264583	1265	129	61	39.9659	18.7441	-1.09233	Down	4.93678e-07	4.17262e-06	K00873|1|1e-86|318|cre:CHLREDRAFT_136854|pyruvate kinase [EC:2.7.1.40]	-	GO:0004743//pyruvate kinase activity;GO:0030955//potassium ion binding;GO:0000287//magnesium ion binding	GO:0016310//phosphorylation;GO:0006096//glycolysis	gi|224014516|ref|XP_002296920.1|/0/pyruvate kinase [Thalassiosira pseudonana CCMP1335]
		Phosphoglycerate kinase	Thaps42577	1221	626	1275	200.932	405.901	1.01442	Up	6.53578e-50	3.68366e-48	K00927|1|1e-143|508|cme:CMJ305C|phosphoglycerate kinase [EC:2.7.2.3]	GO:0009526//plastid envelope;GO:0071944//cell periphery;GO:0016020//membrane;GO:0044434	GO:0004618//phosphoglycerate kinase activity;GO:0000166//nucleotide binding	GO:0050896//response to stimulus;GO:0006096//glycolysis;GO:0016310//phosphorylation	gi|224014072|ref|XP_002296699.1|/0/phosphoglycerate kinase precursor [Thalassiosira pseudonana CCMP1335]
		Phosphoglycerate kinase	Thaps35712	1203	493	10	160.61	3.23117	-5.63536	Down	1.41804e-132	2.18167e-130	K00927|1|4e-145|512|cme:CMJ305C|phosphoglycerate kinase [EC:2.7.2.3]	GO:0009526//plastid envelope;GO:0071944//cell periphery;GO:0016020//membrane;GO:0044434	GO:0004618//phosphoglycerate kinase activity;GO:0000166//nucleotide binding	GO:0050896//response to stimulus;GO:0006096//glycolysis;GO:0016310//phosphorylation	gi|224005154|ref|XP_002296228.1|/0/predicted protein [Thalassiosira pseudonana CCMP1335]
		Fructose-bisphosphate aldolase, class II	Thaps428	1113	2046	215	720.446	75.0878	-3.26224	Down	0	0	K01624|1|2e-119|427|olu:OSTLU_94831|fructose-bisphosphate aldolase, class II [EC:4.1.2.13];K00120|3|2e-13|74.7|aly:ARALYDRAFT_472044|[EC:1.1.-.-]	-	GO:0004332//fructose-bisphosphate aldolase activity;GO:0008270//zinc ion binding	GO:0006096//glycolysis	gi|224000661|ref|XP_002290003.1|/0/predicted protein [Thalassiosira pseudonana CCMP1335]
		Fructose-bisphosphate aldolase, class II	Thaps35048	1044	1400	2860	525.555	1064.86	1.01875	Up	1.91224e-110	2.36639e-108	K01624|1|6e-117|418|olu:OSTLU_94831|fructose-bisphosphate aldolase, class II [EC:4.1.2.13];K00120|3|5e-18|90.1|ath:AT1NR8270|[EC:1.1.-.-]	-	GO:0004332//fructose-bisphosphate aldolase activity;GO:0008270//zinc ion binding	GO:0006096//glycolysis	gi|224003669|ref|XP_002291506.1|/0/predicted protein [Thalassiosira pseudonana CCMP1335]
		Ribulose-phosphate 3-epimerase	Thaps32924	684	99	8	56.7244	4.54632	-3.6412	Down	1.61106e-21	4.14977e-20	K01783|1|4e-49|192|pop:POPTR_744163|ribulose-phosphate 3-epimerase [EC:5.1.3.1]	GO:0009579//thylakoid;GO:0016020//membrane;GO:0044434	GO:0046872//metal ion binding;GO:0004750//ribulose-phosphate 3-epimerase activity	GO:0006098//pentose-phosphate shunt	gi|223998756|ref|XP_002289051.1|/8.77447e-127/predicted protein [Thalassiosira pseudonana CCMP1335]
		Triosephosphate isomerase	Thaps36462	588	210	48	139.969	31.7315	-2.14112	Down	7.54758e-26	2.29145e-24	K01803|1|8e-42|167|ota:Ot09g00080|triosephosphate isomerase (TIM) [EC:5.3.1.1]	-	-	-	gi|224007935|ref|XP_002292927.1|/4.30463e-107/triose-phosphate isomerase [Thalassiosira pseudonana CCMP1335]
		Ribose 5-phosphate isomerase A	Thaps32332	732	55	12	29.4471	6.3723	-2.20824	Down	5.17004e-08	5.00518e-07	K01807|1|8e-104|374|olu:OSTLU_12567|ribose 5-phosphate isomerase A [EC:5.3.1.6]	-	GO:0004751//ribose-5-phosphate isomerase activity	GO:0009052//pentose-phosphate shunt, non-oxidative branch	gi|223995243|ref|XP_002287305.1|/8.98141e-136/predicted protein [Thalassiosira pseudonana CCMP1335]
		Fructose-1,6-bisphosphatase I	Thaps33021	963	23	4	9.36036	1.61458	-2.5354	Down	0.000165537	0.000922036	K03841|1|3e-85|313|ppp:PHYPADRAFT_111251|fructose-1,6-bisphosphatase I [EC:3.1.3.11]	-	GO:0042132//fructose 1,6-bisphosphate 1-phosphatase activity	GO:0005975//carbohydrate metabolic process	gi|223998294|ref|XP_002288820.1|/0/predicted protein [Thalassiosira pseudonana CCMP1335]
